# Supplementary material for: Bony cranial ornamentation linked to rapid evolution of gigantic theropod dinosaurs
Source: Nat Commun. 2016 Sep 27;7:12931. doi: 10.1038/ncomms12931 (PMC5052652; doi:10.1038/ncomms12931)
Supplement: Supplementary Data 1 — All model results from the OU analysis with the root estimated. [file ncomms12931-s2.xlsx]

## Sheet: Sheet1
Tree	Model	Parameters	Log Lik	AICc	Theta0	Theta0 s.e.	Theta1	Theta1 s.e.	Alpha0	Alpha0 s.e	Alpha1	Alpha1 s.e.	Sigma0	Sigma0 s.e.	Sigma1	Sigma1 s.e.	Akaike Weights
1	BM1	2	-111.333	226.884	2.318	0.521							0.208	0.039	0.208	0.039	6.21092e-09
	BMS	3	-108.713	223.869	2.333	0.679							0.355	0.11	0.11	0.035	2.80389e-08
	OU1	4	-111.285	229.015	2.347	0.537			0.005	0.016	0.005	0.016	0.226	0.072	0.226	0.072	2.14038e-09
	OUM	5	-103.286	215.327	2.444	0.536	7.156	1.127	0.031	0.021	0.031	0.021	0.251	0.081	0.251	0.081	2.00836e-06
	OUMA	6	-98.472	208.097	2.494	0.53	7.933	0.916	0.043	0.025	0.037	0.024	0.258	0.075	0.258	0.075	7.4577e-05
	OUMV	6	-89.22	189.593	2.826	0.899	7.081	0.155	0.159	0.033	0.159	0.033	1.906	0.767	0.144	0.043	0.777667
	OUMVA	7	-89.225	192.098	2.841	0.882	7.086	0.157	0.156	0.033	0.156	0.033	1.766	0.932	0.145	0.073	0.222256
2	BM1	2	-111.333	226.884	2.318	0.521							0.208	0.039	0.208	0.039	7.42823e-05
	BMS	3	-106.873	220.191	2.327	0.645							0.319	0.08	0.09	0.027	0.00211037
	OU1	4	-111.285	229.015	2.347	0.537			0.005	0.016	0.005	0.016	0.226	0.072	0.226	0.072	2.55989e-05
	OUM	5	-106.637	222.028	2.757	0.625	6.91	0.762	0.071	0.033	0.071	0.033	0.435	0.155	0.435	0.155	0.000842162
	OUMA	6	-101.079	213.313	2.87	0.687	7.773	0.488	0.085	0.035	0.078	0.035	0.567	0.22	0.567	0.22	0.0657437
	OUMV	6	-98.707	208.568	2.867	0.856	7.127	0.328	0.091	0.038	0.091	0.038	0.973	0.422	0.155	0.069	0.70501
	OUMVA	7	-98.597	210.841	2.888	0.834	7.228	0.33	0.092	0.04	0.091	0.039	0.925	0.41	0.186	0.124	0.226194
3	BM1	2	-111.333	226.884	2.318	0.521							0.208	0.039	0.208	0.039	0.00500794
	BMS	3	-107.4	221.245	2.331	0.71							0.392	0.119	0.105	0.03	0.0839875
	OU1	4	-111.285	229.015	2.347	0.537			0.005	0.016	0.005	0.016	0.226	0.072	0.226	0.072	0.00172582
	OUM	5	-109.007	226.768	2.371	0.582	5.583	1.634	0.026	0.014	0.026	0.014	0.285	0.077	0.285	0.077	0.0053071
	OUMA	6	-106.118	223.389	2.396	0.589	6.806	1.159	0.039	0.021	0.033	0.019	0.306	0.091	0.306	0.091	0.028741
	OUMV	6	-102.96	217.073	2.313	0.975	6.727	0.653	0.058	0.069	0.058	0.069	0.972	1.019	0.144	0.074	0.67629
	OUMVA	7	-102.937	219.52	2.282	0.967	6.72	0.752	0.046	0.036	0.047	0.035	0.885	0.629	0.125	0.062	0.198941
4	BM1	2	-111.333	226.884	2.318	0.521							0.208	0.039	0.208	0.039	0.00022202
	BMS	3	-110.1	226.645	2.318	0.612							0.287	0.081	0.132	0.044	0.000250183
	OU1	4	-111.285	229.015	2.347	0.537			0.005	0.016	0.005	0.016	0.226	0.072	0.226	0.072	7.65118e-05
	OUM	5	-106.608	221.971	2.561	0.584	7.316	1.024	0.039	0.019	0.039	0.019	0.31	0.091	0.31	0.091	0.0025902
	OUMA	6	-100.674	212.501	2.704	0.709	8.547	0.591	0.064	0.02	0.055	0.019	0.525	0.168	0.525	0.168	0.294865
	OUMV	6	-100.345	211.844	2.651	0.911	7.258	0.355	0.071	0.026	0.071	0.026	0.907	0.415	0.112	0.042	0.409572
	OUMVA	7	-99.435	212.518	2.693	0.841	7.732	0.341	0.075	0.023	0.07	0.022	0.792	0.32	0.231	0.155	0.292424
5	BM1	2	-111.333	226.884	2.318	0.521							0.208	0.039	0.208	0.039	2.87885e-05
	BMS	3	-109.37	225.185	2.333	0.703							0.38	0.125	0.105	0.038	6.73255e-05
	OU1	4	-111.285	229.015	2.347	0.537			0.005	0.016	0.005	0.016	0.226	0.072	0.226	0.072	9.92098e-06
	OUM	5	-107.73	224.214	2.417	0.564	6.994	1.55	0.025	0.017	0.025	0.017	0.27	0.079	0.27	0.079	0.000109384
	OUMA	6	-105.284	221.722	2.466	0.576	8.192	1.352	0.037	0.027	0.031	0.025	0.297	0.105	0.297	0.105	0.000380384
	OUMV	6	-97.41	205.974	1.331	0.993	7.123	0.193	0.18	0.06	0.18	0.06	2.892	1.37	0.177	0.072	0.999404
	OUMVA	7	NA's	NA's	NA's	NA's	NA's	NA's	NA's	NA's	NA's	NA's	NA's	NA's	NA's	NA's
6	BM1	2	-111.333	226.884	2.318	0.521							0.208	0.039	0.208	0.039	0.000110303
	BMS	3	-110.578	227.6	2.338	0.615							0.291	0.097	0.151	0.048	7.71225e-05
	OU1	4	-111.285	229.015	2.347	0.537			0.005	0.016	0.005	0.016	0.226	0.072	0.226	0.072	3.80121e-05
	OUM	5	-105.464	219.682	2.362	0.56	7.682	1.27	0.031	0.018	0.031	0.018	0.271	0.081	0.271	0.081	0.00404077
	OUMA	6	-102.266	215.687	2.421	0.609	8.59	0.99	0.046	0.024	0.04	0.022	0.34	0.111	0.34	0.111	0.0297879
	OUMV	6	-99.073	209.3	2.492	0.919	7.412	0.427	0.087	0.027	0.087	0.027	1.048	0.422	0.159	0.054	0.725928
	OUMVA	7	-98.933	211.514	2.426	0.989	7.319	0.435	0.081	0.025	0.084	0.024	1.185	0.543	0.115	0.074	0.240018
7	BM1	2	-111.333	226.884	2.318	0.521							0.208	0.039	0.208	0.039	1.43264e-06
	BMS	3	-106.219	218.882	2.323	0.68							0.355	0.09	0.083	0.025	7.83177e-05
	OU1	4	-111.285	229.015	2.347	0.537			0.005	0.016	0.005	0.016	0.226	0.072	0.226	0.072	4.93712e-07
	OUM	5	-102.524	213.802	2.635	0.573	7.692	0.846	0.059	0.027	0.059	0.027	0.336	0.11	0.336	0.11	0.000992649
	OUMA	6	NA's	NA's	NA's	NA's	NA's	NA's	NA's	NA's	NA's	NA's	NA's	NA's	NA's	NA's
	OUMV	6	-94.41	199.974	2.766	0.852	7.411	0.325	0.111	0.039	0.111	0.039	1.104	0.526	0.152	0.054	0.998927
	OUMVA	7	NA's	NA's	NA's	NA's	NA's	NA's	NA's	NA's	NA's	NA's	NA's	NA's	NA's	NA's
8	BM1	2	-111.333	226.884	2.318	0.521							0.208	0.039	0.208	0.039	1.00128e-08
	BMS	3	-108.444	223.333	2.341	0.686							0.362	0.111	0.1	0.034	5.91082e-08
	OU1	4	-111.285	229.015	2.347	0.537			0.005	0.016	0.005	0.016	0.226	0.072	0.226	0.072	3.45056e-09
	OUM	5	-101.031	210.817	2.509	0.56	7.214	0.758	0.056	0.022	0.056	0.022	0.31	0.091	0.31	0.091	3.08614e-05
	OUMA	6	NA's	NA's	NA's	NA's	NA's	NA's	NA's	NA's	NA's	NA's	NA's	NA's	NA's	NA's
	OUMV	6	-89.446	190.045	1.974	0.891	7.302	0.218	0.112	0.025	0.112	0.025	1.18	0.433	0.114	0.037	0.999969
	OUMVA	7	NA's	NA's	NA's	NA's	NA's	NA's	NA's	NA's	NA's	NA's	NA's	NA's	NA's	NA's
9	BM1	2	-111.333	226.884	2.318	0.521							0.208	0.039	0.208	0.039	0.00494922
	BMS	3	-108.923	224.29	2.322	0.621							0.296	0.076	0.117	0.035	0.0181033
	OU1	4	-111.285	229.015	2.347	0.537			0.005	0.016	0.005	0.016	0.226	0.072	0.226	0.072	0.00170558
	OUM	5	-108.009	224.772	2.463	0.595	6.986	1.512	0.038	0.028	0.038	0.028	0.32	0.122	0.32	0.122	0.0142271
	OUMA	6	-104.981	221.115	2.478	0.628	8.306	1.299	0.045	0.025	0.04	0.024	0.366	0.127	0.366	0.127	0.0885658
	OUMV	6	-102.953	217.06	2.604	0.801	7.351	0.746	0.067	0.045	0.067	0.045	0.703	0.388	0.176	0.086	0.672744
	OUMVA	7	-102.921	219.489	2.546	0.807	7.294	0.81	0.058	0.037	0.059	0.036	0.668	0.319	0.139	0.106	0.199705
10	BM1	2	-111.333	226.884	2.318	0.521							0.208	0.039	0.208	0.039	9.84337e-07
	BMS	3	-107.4	221.245	2.336	0.701							0.377	0.107	0.097	0.028	1.65091e-05
	OU1	4	-111.285	229.015	2.347	0.537			0.005	0.016	0.005	0.016	0.226	0.072	0.226	0.072	3.39219e-07
	OUM	5	-102.158	213.07	2.544	0.572	6.959	0.829	0.067	0.026	0.067	0.026	0.358	0.109	0.358	0.109	0.000983401
	OUMA	6	-98.726	208.605	2.611	0.549	7.094	0.605	0.076	0.031	0.07	0.03	0.335	0.11	0.335	0.11	0.00916922
	OUMV	6	-94.444	200.042	2.51	0.796	6.949	0.384	0.103	0.037	0.103	0.037	0.974	0.426	0.174	0.063	0.663491
	OUMVA	7	-93.907	201.461	2.341	0.896	6.905	0.381	0.103	0.035	0.107	0.036	1.378	0.78	0.131	0.055	0.326339
11	BM1	2	-111.333	226.884	2.318	0.521							0.208	0.039	0.208	0.039	0.00015272
	BMS	3	-108.694	223.833	2.342	0.693							0.374	0.113	0.103	0.034	0.000702311
	OU1	4	-111.285	229.015	2.347	0.537			0.005	0.016	0.005	0.016	0.226	0.072	0.226	0.072	5.26298e-05
	OUM	5	-108.381	225.517	2.587	0.665	6.353	0.789	0.085	0.032	0.085	0.032	0.52	0.169	0.52	0.169	0.000302476
	OUMA	6	-103.801	218.755	2.508	0.615	7.361	0.554	0.1	0.032	0.094	0.032	0.45	0.133	0.45	0.133	0.00889423
	OUMV	6	-99.088	209.331	2.117	0.85	7.056	0.259	0.168	0.065	0.168	0.065	2.058	0.987	0.267	0.122	0.989896
	OUMVA	7	NA's	NA's	NA's	NA's	NA's	NA's	NA's	NA's	NA's	NA's	NA's	NA's	NA's	NA's
12	BM1	2	-111.333	226.884	2.318	0.521							0.208	0.039	0.208	0.039	0.00715026
	BMS	3	-110.3	227.045	2.324	0.617							0.293	0.093	0.147	0.045	0.00659688
	OU1	4	-111.285	229.015	2.347	0.537			0.005	0.016	0.005	0.016	0.226	0.072	0.226	0.072	0.0024641
	OUM	5	-109.356	227.466	2.482	0.598	6.403	1.359	0.032	0.026	0.032	0.026	0.312	0.118	0.312	0.118	0.00534576
	OUMA	6	NA's	NA's	NA's	NA's	NA's	NA's	NA's	NA's	NA's	NA's	NA's	NA's	NA's	NA's
	OUMV	6	-103.287	217.728	3.109	0.859	6.922	0.346	0.155	0.085	0.155	0.085	1.855	0.954	0.315	0.191	0.695719
	OUMVA	7	-102.941	219.529	3.009	0.853	7.123	0.373	0.137	0.101	0.135	0.097	1.448	0.673	0.372	0.464	0.282724
13	BM1	2	-111.333	226.884	2.318	0.521							0.208	0.039	0.208	0.039	1.25934e-05
	BMS	3	-109.361	225.166	2.326	0.629							0.304	0.083	0.112	0.038	2.97255e-05
	OU1	4	-111.285	229.015	2.347	0.537			0.005	0.016	0.005	0.016	0.226	0.072	0.226	0.072	4.33988e-06
	OUM	5	-103.845	216.444	2.611	0.595	7.5	0.804	0.064	0.023	0.064	0.023	0.367	0.106	0.367	0.106	0.00232877
	OUMA	6	-99.677	210.508	2.691	0.633	8.334	0.583	0.079	0.027	0.074	0.026	0.451	0.139	0.451	0.139	0.0453148
	OUMV	6	-96.893	204.941	2.722	0.806	7.383	0.31	0.099	0.032	0.099	0.032	0.88	0.339	0.172	0.065	0.733029
	OUMVA	7	-96.854	207.354	2.713	0.793	7.467	0.32	0.096	0.032	0.096	0.031	0.83	0.319	0.183	0.106	0.219281
14	BM1	2	-111.333	226.884	2.318	0.521							0.208	0.039	0.208	0.039	3.13381e-07
	BMS	3	-107.509	221.463	2.328	0.653							0.328	0.084	0.092	0.028	4.71158e-06
	OU1	4	-111.285	229.015	2.347	0.537			0.005	0.016	0.005	0.016	0.226	0.072	0.226	0.072	1.07996e-07
	OUM	5	-106.378	221.51	2.672	0.62	7.369	0.787	0.065	0.034	0.065	0.034	0.407	0.153	0.407	0.153	4.60202e-06
	OUMA	6	-99.76	210.673	2.838	0.68	8.599	0.455	0.099	0.055	0.093	0.054	0.614	0.297	0.614	0.297	0.00103804
	OUMV	6	-93.182	197.519	2.617	0.832	7.734	0.176	0.163	0.031	0.163	0.031	1.87	0.684	0.159	0.049	0.745955
	OUMVA	7	-93.017	199.681	2.384	0.885	7.657	0.199	0.15	0.027	0.152	0.027	1.832	0.67	0.091	0.057	0.252997
15	BM1	2	-111.333	226.884	2.318	0.521							0.208	0.039	0.208	0.039	1.781e-05
	BMS	3	-107.914	222.272	2.406	0.679							0.361	0.1	0.104	0.03	0.000178731
	OU1	4	-111.285	229.015	2.347	0.537			0.005	0.016	0.005	0.016	0.226	0.072	0.226	0.072	6.13761e-06
	OUM	5	-104.829	218.413	2.205	0.541	8.065	1.639	0.025	0.016	0.025	0.016	0.243	0.07	0.243	0.07	0.00123076
	OUMA	6	-101.488	214.13	2.347	0.554	7.82	0.976	0.052	NaN	0.046	NaN	0.287	NaN	0.287	NaN	0.0104754
	OUMV	6	-97.013	205.18	2.357	0.94	6.986	0.339	0.141	0.067	0.141	0.067	1.735	0.958	0.191	0.094	0.91977
	OUMVA	7	-98.366	210.38	2.358	0.993	7.364	0.753	0.05	0.036	0.054	0.035	0.951	0.628	0.092	0.047	0.0683207
16	BM1	2	-111.333	226.884	2.318	0.521							0.208	0.039	0.208	0.039	2.59414e-06
	BMS	3	-109.541	225.527	2.321	0.643							0.318	0.096	0.139	0.037	5.11213e-06
	OU1	4	-111.285	229.015	2.347	0.537			0.005	0.016	0.005	0.016	0.226	0.072	0.226	0.072	8.93982e-07
	OUM	5	-102.124	213.004	2.492	0.57	7.604	0.844	0.057	0.031	0.057	0.031	0.324	0.118	0.324	0.118	0.00267961
	OUMA	6	NA's	NA's	NA's	NA's	NA's	NA's	NA's	NA's	NA's	NA's	NA's	NA's	NA's	NA's
	OUMV	6	-95.285	201.723	2.287	0.876	7.356	0.413	0.101	0.027	0.101	0.027	1.026	0.428	0.18	0.055	0.754306
	OUMVA	7	-95.171	203.989	2.251	0.927	7.348	0.433	0.094	0.027	0.096	0.026	1.094	0.489	0.14	0.077	0.243006
17	BM1	2	-111.333	226.884	2.318	0.521							0.208	0.039	0.208	0.039	4.28031e-06
	BMS	3	-108.409	223.262	2.334	0.677							0.352	0.102	0.1	0.033	2.61769e-05
	OU1	4	-111.285	229.015	2.347	0.537			0.005	0.016	0.005	0.016	0.226	0.072	0.226	0.072	1.47506e-06
	OUM	5	-103.288	215.331	2.645	0.588	6.526	0.745	0.068	0.025	0.068	0.025	0.374	0.112	0.374	0.112	0.00138074
	OUMA	6	-99.447	210.047	2.722	0.599	7.108	0.556	0.083	0.031	0.076	0.031	0.41	0.142	0.41	0.142	0.0193866
	OUMV	6	-95.525	202.203	2.69	0.817	6.914	0.408	0.083	0.029	0.083	0.029	0.811	0.324	0.151	0.061	0.979201
	OUMVA	7	NA's	NA's	NA's	NA's	NA's	NA's	NA's	NA's	NA's	NA's	NA's	NA's	NA's	NA's
18	BM1	2	-111.333	226.884	2.318	0.521							0.208	0.039	0.208	0.039	1.20681e-05
	BMS	3	-108.305	223.054	2.329	0.636							0.312	0.081	0.107	0.033	8.19073e-05
	OU1	4	-111.285	229.015	2.347	0.537			0.005	0.016	0.005	0.016	0.226	0.072	0.226	0.072	4.15885e-06
	OUM	5	-103.64	216.035	2.474	0.593	7.324	0.891	0.069	0.025	0.069	0.025	0.383	0.114	0.383	0.114	0.00273773
	OUMA	6	-101.786	214.727	2.5	0.604	7.758	0.723	0.082	0.042	0.079	0.041	0.414	0.167	0.414	0.167	0.00526676
	OUMV	6	-96.548	204.25	2.098	0.812	7.472	0.38	0.11	0.054	0.11	0.054	1.015	0.538	0.18	0.094	0.991897
	OUMVA	7	NA's	NA's	NA's	NA's	NA's	NA's	NA's	NA's	NA's	NA's	NA's	NA's	NA's	NA's
19	BM1	2	-111.333	226.884	2.318	0.521							0.208	0.039	0.208	0.039	0.000625152
	BMS	3	-108.744	223.932	2.324	0.735							0.415	0.147	0.111	0.035	0.00273569
	OU1	4	-111.285	229.015	2.347	0.537			0.005	0.016	0.005	0.016	0.226	0.072	0.226	0.072	0.000215437
	OUM	5	-104.926	218.606	2.522	0.584	7.006	0.911	0.048	0.024	0.048	0.024	0.323	0.104	0.323	0.104	0.0392189
	OUMA	6	-102.785	216.723	2.567	0.634	7.374	0.777	0.053	0.029	0.047	0.028	0.389	0.156	0.389	0.156	0.100554
	OUMV	6	-101.095	213.343	2.868	0.98	6.686	0.323	0.169	0.066	0.169	0.066	2.323	1.244	0.33	0.14	0.544852
	OUMVA	7	-100.406	214.46	2.916	0.839	6.947	0.278	0.18	0.06	0.175	0.06	1.712	0.897	0.547	0.329	0.311799
20	BM1	2	-111.333	226.884	2.318	0.521							0.208	0.039	0.208	0.039	9.7483e-09
	BMS	3	-106.584	219.613	2.341	0.679							0.355	0.097	0.089	0.027	3.6964e-07
	OU1	4	-111.285	229.015	2.347	0.537			0.005	0.016	0.005	0.016	0.226	0.072	0.226	0.072	3.35942e-09
	OUM	5	-106.195	221.144	2.473	0.574	6.732	1.2	0.036	0.024	0.036	0.024	0.294	0.101	0.294	0.101	1.71895e-07
	OUMA	6	-98.277	207.707	2.572	0.586	8.019	0.644	0.063	0.022	0.055	0.022	0.344	0.096	0.344	0.096	0.00014229
	OUMV	6	-89.866	190.886	2.255	0.922	7.234	0.125	0.132	0.03	0.132	0.03	1.668	0.616	0.107	0.034	0.639483
	OUMVA	7	-89.193	192.033	1.843	1.088	7.056	0.128	0.11	0.026	0.116	0.025	1.988	0.77	0.045	0.021	0.360375
21	BM1	2	-111.333	226.884	2.318	0.521							0.208	0.039	0.208	0.039	9.10564e-05
	BMS	3	-106.885	220.215	2.333	0.668							0.343	0.088	0.085	0.027	0.00255582
	OU1	4	-111.285	229.015	2.347	0.537			0.005	0.016	0.005	0.016	0.226	0.072	0.226	0.072	3.13795e-05
	OUM	5	-107.34	223.435	2.481	0.585	6.517	1.16	0.035	0.023	0.035	0.023	0.302	0.103	0.302	0.103	0.000510747
	OUMA	6	-103.601	218.356	2.538	0.615	7.559	0.988	0.048	0.021	0.041	0.02	0.35	0.107	0.35	0.107	0.00647502
	OUMV	6	-98.902	208.958	2.58	0.937	6.759	0.357	0.072	0.025	0.072	0.025	0.941	0.384	0.108	0.04	0.710946
	OUMVA	7	-98.59	210.826	2.531	0.969	6.599	0.401	0.06	0.022	0.064	0.021	0.956	0.39	0.065	0.033	0.27939
22	BM1	2	-111.333	226.884	2.318	0.521							0.208	0.039	0.208	0.039	9.59728e-08
	BMS	3	-109.764	225.973	2.324	0.632							0.306	0.093	0.133	0.041	1.51379e-07
	OU1	4	-111.285	229.015	2.347	0.537			0.005	0.016	0.005	0.016	0.226	0.072	0.226	0.072	3.30738e-08
	OUM	5	-103.733	216.221	2.503	0.562	7.022	0.953	0.041	0.026	0.041	0.026	0.287	0.102	0.287	0.102	1.98471e-05
	OUMA	6	-95.848	202.849	2.696	0.6	7.743	0.468	0.075	0.022	0.065	0.021	0.385	0.099	0.385	0.099	0.0158967
	OUMV	6	-92.011	195.176	2.865	1.038	6.961	0.152	0.131	0.03	0.131	0.03	1.72	0.69	0.112	0.038	0.737123
	OUMVA	7	-91.858	197.363	2.892	0.933	7.088	0.138	0.127	0.03	0.124	0.031	1.32	0.746	0.152	0.094	0.24696
23	BM1	2	-111.333	226.884	2.318	0.521							0.208	0.039	0.208	0.039	0.000286607
	BMS	3	-109.19	224.824	2.323	0.69							0.366	0.127	0.109	0.041	0.000802784
	OU1	4	-111.285	229.015	2.347	0.537			0.005	0.016	0.005	0.016	0.226	0.072	0.226	0.072	9.87696e-05
	OUM	5	-107.049	222.852	2.692	0.628	6.792	0.718	0.065	0.03	0.065	0.03	0.417	0.144	0.417	0.144	0.00215156
	OUMA	6	-100.18	211.513	2.761	0.704	8.067	0.333	0.104	0.029	0.096	0.028	0.659	0.186	0.659	0.186	0.623677
	OUMV	6	-100.694	212.542	2.498	0.951	7.033	0.309	0.136	0.039	0.136	0.039	1.792	0.721	0.227	0.088	0.372984
	OUMVA	7	NA's	NA's	NA's	NA's	NA's	NA's	NA's	NA's	NA's	NA's	NA's	NA's	NA's	NA's
24	BM1	2	-111.333	226.884	2.318	0.521							0.208	0.039	0.208	0.039	3.10031e-06
	BMS	3	-107.196	220.837	2.409	0.668							0.353	0.096	0.101	0.028	6.37644e-05
	OU1	4	-111.285	229.015	2.347	0.537			0.005	0.016	0.005	0.016	0.226	0.072	0.226	0.072	1.06842e-06
	OUM	5	-99.145	207.044	2.174	0.516	8.305	1.103	0.036	0.016	0.036	0.016	0.231	0.063	0.231	0.063	0.0630409
	OUMA	6	-97.737	206.627	2.254	0.535	8.056	0.947	0.044	0.023	0.041	0.023	0.257	0.087	0.257	0.087	0.0776485
	OUMV	6	-95.664	202.481	2.316	0.676	7.548	0.798	0.047	0.022	0.047	0.022	0.434	0.174	0.14	0.048	0.617232
	OUMVA	7	-95.353	204.354	2.308	0.74	7.354	0.795	0.046	0.02	0.048	0.02	0.523	0.239	0.107	0.049	0.24201
25	BM1	2	-111.333	226.884	2.318	0.521							0.208	0.039	0.208	0.039	3.2215e-05
	BMS	3	-108.107	222.658	2.436	0.665							0.355	0.102	0.11	0.032	0.000266493
	OU1	4	-111.285	229.015	2.347	0.537			0.005	0.016	0.005	0.016	0.226	0.072	0.226	0.072	1.11018e-05
	OUM	5	-102.611	213.977	2.245	0.566	8.011	0.866	0.044	0.022	0.044	0.022	0.285	0.088	0.285	0.088	0.0204588
	OUMA	6	-100.552	212.259	2.327	0.616	8.252	0.716	0.054	0.032	0.05	0.031	0.354	0.144	0.354	0.144	0.0482934
	OUMV	6	-97.823	206.799	2.588	0.824	7.298	0.409	0.096	0.053	0.096	0.053	0.919	0.531	0.204	0.092	0.740292
	OUMVA	7	-97.933	209.513	2.441	0.814	7.453	0.489	0.068	0.042	0.068	0.041	0.719	0.361	0.152	0.109	0.190646
