# Supplementary material for: Bony cranial ornamentation linked to rapid evolution of gigantic theropod dinosaurs
Source: Nat Commun. 2016 Sep 27;7:12931. doi: 10.1038/ncomms12931 (PMC5052652; doi:10.1038/ncomms12931)
Supplement: Supplementary Data 2 — All model results from the OU analysis with the root not estimated, but instead taken from the status distribution. [file ncomms12931-s3.xlsx]

## Sheet: Sheet1
Tree	Model	Parameters	Log Lik	AICc	Theta Root	Theta0	Theta0 s.e.	Theta1	Theta1 s.e.	Alpha0	Alpha0 s.e	Alpha1	Alpha1 s.e.	Sigma0	Sigma0 s.e.	Sigma1	Sigma1 s.e.	Akaike Weights
1	BM1	2	-111.333	226.884	0	2.318	0.521							0.208	0.039	0.208	0.039	2.11443e-08
	BMS	3	-108.713	223.869	0	2.333	0.679							0.355	0.11	0.11	0.035	9.54546e-08
	OU1	4	-106.724	222.203	6.053	2.03	0.633			0.033	0.016	0.033	0.016	0.29	0.078	0.29	0.078	2.19577e-07
	OUM	5	-102.448	216.051	4.271	2.156	0.678	7.195	0.928	0.051	0.027	0.051	0.027	0.308	0.104	0.308	0.104	4.76031e-06
	OUMA	6	-93.373	200.392	4.178	1.967	0.787	7.463	0.395	0.091	0.035	0.084	0.034	0.361	0.117	0.361	0.117	0.0119628
	OUMV	6	-88.959	191.564	3.292	2.06	1.863	7.058	0.144	0.158	0.035	0.158	0.035	1.776	0.719	0.15	0.046	0.988032
	OUMVA	7	NA's	NA's	NA's	NA's	NA's	NA's	NA's	NA's	NA's	NA's	NA's	NA's	NA's	NA's	NA's
2	BM1	2	-111.333	226.884	0	2.318	0.521							0.208	0.039	0.208	0.039	9.64445e-05
	BMS	3	-106.873	220.191	0	2.327	0.645							0.319	0.08	0.09	0.027	0.00274
	OU1	4	-106.724	222.203	6.053	2.03	0.633			0.033	0.016	0.033	0.016	0.29	0.078	0.29	0.078	0.00100155
	OUM	5	-104.445	220.045	4.337	2.062	0.791	7.207	0.765	0.071	0.039	0.071	0.039	0.403	0.162	0.403	0.162	0.00294758
	OUMA	6	-98.622	210.892	4.569	2.009	0.846	7.828	0.455	0.071	0.029	0.064	0.029	0.454	0.161	0.454	0.161	0.286373
	OUMV	6	-98.095	209.837	3.441	2.458	1.174	7.137	0.311	0.088	0.051	0.088	0.051	0.856	0.447	0.162	0.09	0.48532
	OUMVA	7	-97.583	211.405	3.931	2.208	1.092	7.345	0.309	0.09	0.05	0.087	0.05	0.732	0.389	0.256	0.196	0.221522
3	BM1	2	-111.333	226.884	0	2.318	0.521							0.208	0.039	0.208	0.039	0.00559776
	BMS	3	-107.4	221.245	0	2.331	0.71							0.392	0.119	0.105	0.03	0.0938795
	OU1	4	-106.724	222.203	6.053	2.03	0.633			0.033	0.016	0.033	0.016	0.29	0.078	0.29	0.078	0.058131
	OUM	5	-105.944	223.042	4.325	2.188	0.635	7.308	1.398	0.034	0.015	0.034	0.015	0.286	0.076	0.286	0.076	0.0382144
	OUMA	6	-103.243	220.134	4.163	2.172	0.656	7.613	1.073	0.044	0.019	0.038	0.018	0.294	0.083	0.294	0.083	0.163617
	OUMV	6	-102.124	217.896	3.327	2.279	0.923	7.303	0.912	0.037	0.017	0.037	0.017	0.603	0.26	0.137	0.047	0.500934
	OUMVA	7	-102.105	220.451	3.41	2.267	0.893	7.338	0.92	0.038	0.018	0.037	0.018	0.561	0.31	0.149	0.075	0.139626
4	BM1	2	-111.333	226.884	0	2.318	0.521							0.208	0.039	0.208	0.039	0.000453969
	BMS	3	-110.1	226.645	0	2.318	0.612							0.287	0.081	0.132	0.044	0.000511555
	OU1	4	-106.724	222.203	6.053	2.03	0.633			0.033	0.016	0.033	0.016	0.29	0.078	0.29	0.078	0.00471433
	OUM	5	-105.708	222.57	5.458	2.043	0.67	6.722	0.874	0.041	0.021	0.041	0.021	0.307	0.095	0.307	0.095	0.00392546
	OUMA	6	-99.652	212.951	4.589	2.061	0.871	8.029	0.29	0.062	0.02	0.053	0.019	0.495	0.154	0.495	0.154	0.481425
	OUMV	6	-100.206	214.058	3.318	2.383	1.179	7.183	NaN	0.071	0.025	0.071	0.025	0.89	0.402	0.115	0.045	0.276757
	OUMVA	7	-99.085	214.409	3.89	2.199	1.054	7.638	NaN	0.074	0.024	0.068	0.023	0.704	0.299	0.299	0.245	0.232213
5	BM1	2	-111.333	226.884	0	2.318	0.521							0.208	0.039	0.208	0.039	0.000208742
	BMS	3	-109.37	225.185	0	2.333	0.703							0.38	0.125	0.105	0.038	0.000488169
	OU1	4	-106.724	222.203	6.053	2.03	0.633			0.033	0.016	0.033	0.016	0.29	0.078	0.29	0.078	0.00216772
	OUM	5	-105.847	222.848	4.429	2.194	0.65	7.772	1.337	0.036	0.018	0.036	0.018	0.291	0.084	0.291	0.084	0.00157012
	OUMA	6	NA's	NA's	NA's	NA's	NA's	NA's	NA's	NA's	NA's	NA's	NA's	NA's	NA's	NA's	NA's
	OUMV	6	-98.149	209.944	1.427	2.874	2.695	7.085	0.199	0.213	0.06	0.213	0.06	3.275	1.482	0.233	0.085	0.995565
	OUMVA	7	NA's	NA's	NA's	NA's	NA's	NA's	NA's	NA's	NA's	NA's	NA's	NA's	NA's	NA's	NA's
6	BM1	2	-111.333	226.884	0	2.318	0.521							0.208	0.039	0.208	0.039	0.000465383
	BMS	3	-110.578	227.6	0	2.338	0.615							0.291	0.097	0.151	0.048	0.000325391
	OU1	4	-106.724	222.203	6.053	2.03	0.633			0.033	0.016	0.033	0.016	0.29	0.078	0.29	0.078	0.00483286
	OUM	5	-104.502	220.157	3.747	2.277	0.66	7.813	1.09	0.045	0.022	0.045	0.022	0.31	0.095	0.31	0.095	0.0134429
	OUMA	6	-100.864	215.375	3.687	2.267	0.749	8.359	0.774	0.061	0.024	0.054	0.023	0.381	0.119	0.381	0.119	0.146853
	OUMV	6	-99.365	212.377	2.426	2.685	1.148	7.5	0.474	0.079	0.031	0.079	0.031	0.894	0.378	0.168	0.068	0.657473
	OUMVA	7	-99.383	215.006	2.296	2.678	1.136	7.562	0.502	0.071	0.027	0.072	0.025	0.892	0.46	0.138	0.116	0.176607
7	BM1	2	-111.333	226.884	0	2.318	0.521							0.208	0.039	0.208	0.039	4.3379e-07
	BMS	3	-106.219	218.882	0	2.323	0.68							0.355	0.09	0.083	0.025	2.37138e-05
	OU1	4	-106.724	222.203	6.053	2.03	0.633			0.033	0.016	0.033	0.016	0.29	0.078	0.29	0.078	4.50478e-06
	OUM	5	-101.208	213.57	3.955	2.176	0.734	7.792	0.794	0.069	0.025	0.069	0.025	0.351	0.105	0.351	0.105	0.00033763
	OUMA	6	-98.072	209.791	4.082	2.079	0.874	7.783	0.555	0.085	0.037	0.08	0.037	0.473	0.193	0.473	0.193	0.00223386
	OUMV	6	-93.836	201.319	3.483	2.293	1.171	7.486	0.359	0.092	0.036	0.092	0.036	0.843	0.395	0.141	0.052	0.15442
	OUMVA	7	-90.842	197.924	2.896	2.498	1.373	7.208	0.428	0.072	0.022	0.083	0.021	1.237	0.53	0.019	0.016	0.84298
8	BM1	2	-111.333	226.884	0	2.318	0.521							0.208	0.039	0.208	0.039	4.82971e-08
	BMS	3	-108.444	223.333	0	2.341	0.686							0.362	0.111	0.1	0.034	2.85112e-07
	OU1	4	-106.724	222.203	6.053	2.03	0.633			0.033	0.016	0.033	0.016	0.29	0.078	0.29	0.078	5.01551e-07
	OUM	5	-100.184	211.522	2.971	2.383	0.667	7.647	0.831	0.055	0.024	0.055	0.024	0.295	0.093	0.295	0.093	0.000104672
	OUMA	6	-94.603	202.854	2.962	2.383	0.726	8.312	0.526	0.067	0.031	0.061	0.03	0.325	0.109	0.325	0.109	0.00797987
	OUMV	6	-89.781	193.208	0.001	3.598	1.368	7.43	0.179	0.103	0.027	0.103	0.027	1.09	0.422	0.109	0.039	0.991915
	OUMVA	7	NA's	NA's	NA's	NA's	NA's	NA's	NA's	NA's	NA's	NA's	NA's	NA's	NA's	NA's	NA's
9	BM1	2	-111.333	226.884	0	2.318	0.521							0.208	0.039	0.208	0.039	0.00408145
	BMS	3	-108.923	224.29	0	2.322	0.621							0.296	0.076	0.117	0.035	0.0149292
	OU1	4	-106.724	222.203	6.053	2.03	0.633			0.033	0.016	0.033	0.016	0.29	0.078	0.29	0.078	0.0423846
	OUM	5	-105.038	221.23	3.913	2.235	0.654	8.42	1.398	0.042	0.022	0.042	0.022	0.304	0.097	0.304	0.097	0.0689522
	OUMA	6	-102.302	218.252	3.922	2.21	0.727	8.803	1.143	0.052	0.029	0.048	0.029	0.36	0.138	0.36	0.138	0.305672
	OUMV	6	-101.995	217.637	3.555	2.337	1.343	7.12	0.494	0.127	0.093	0.127	0.093	1.032	0.837	0.302	0.163	0.415746
	OUMVA	7	-101.73	219.699	3.424	2.329	0.821	8.129	0.986	0.049	0.031	0.048	0.029	0.469	0.19	0.178	0.156	0.148235
10	BM1	2	-111.333	226.884	0	2.318	0.521							0.208	0.039	0.208	0.039	3.31377e-06
	BMS	3	-107.4	221.245	0	2.336	0.701							0.377	0.107	0.097	0.028	5.55779e-05
	OU1	4	-106.724	222.203	6.053	2.03	0.633			0.033	0.016	0.033	0.016	0.29	0.078	0.29	0.078	3.44125e-05
	OUM	5	-101.03	213.214	3.064	2.355	0.799	7.008	0.747	0.085	0.032	0.085	0.032	0.403	0.131	0.403	0.131	0.00308184
	OUMA	6	-96.589	206.826	3.416	2.227	0.785	7.164	0.539	0.094	0.042	0.088	0.042	0.364	0.144	0.364	0.144	0.0751543
	OUMV	6	-94.369	202.385	2.637	2.503	1.288	6.938	0.38	0.114	0.051	0.114	0.051	0.974	0.48	0.199	0.087	0.692027
	OUMVA	7	-94.176	204.592	2.397	2.615	1.503	6.891	0.357	0.118	0.048	0.121	0.049	1.326	0.926	0.166	0.08	0.229643
11	BM1	2	-111.333	226.884	0	2.318	0.521							0.208	0.039	0.208	0.039	0.000609855
	BMS	3	-108.694	223.833	0	2.342	0.693							0.374	0.113	0.103	0.034	0.00280453
	OU1	4	-106.724	222.203	6.053	2.03	0.633			0.033	0.016	0.033	0.016	0.29	0.078	0.29	0.078	0.00633316
	OUM	5	-106.525	224.204	4.496	2.173	0.638	7.026	1.38	0.033	0.026	0.033	0.026	0.287	0.108	0.287	0.108	0.0023287
	OUMA	6	-103.782	221.211	3.937	2.193	0.614	7.826	1.181	0.042	0.021	0.036	0.021	0.254	0.078	0.254	0.078	0.0104012
	OUMV	6	-99.252	212.151	2.732	2.369	2.306	7.069	0.243	0.21	0.059	0.21	0.059	2.41	1.023	0.356	0.128	0.964868
	OUMVA	7	-102.289	220.819	1.173	2.563	1.064	7.239	0.684	0.043	0.034	0.044	0.034	0.776	0.621	0.117	0.085	0.0126547
12	BM1	2	-111.333	226.884	0	2.318	0.521							0.208	0.039	0.208	0.039	0.00949765
	BMS	3	-110.3	227.045	0	2.324	0.617							0.293	0.093	0.147	0.045	0.0087626
	OU1	4	-106.724	222.203	6.053	2.03	0.633			0.033	0.016	0.033	0.016	0.29	0.078	0.29	0.078	0.0986301
	OUM	5	-106.577	224.308	5.259	2.085	0.67	6.816	1.219	0.038	0.02	0.038	0.02	0.307	0.094	0.307	0.094	0.0344296
	OUMA	6	-103.416	220.479	4.055	2.118	0.95	7.827	0.644	0.082	NaN	0.076	NaN	0.555	NaN	0.555	NaN	0.233638
	OUMV	6	-102.448	218.543	3.807	1.861	2.061	6.92	0.306	0.194	0.07	0.194	0.07	2.016	0.906	0.408	0.167	0.615042
	OUMVA	7	NA's	NA's	NA's	NA's	NA's	NA's	NA's	NA's	NA's	NA's	NA's	NA's	NA's	NA's	NA's
13	BM1	2	-111.333	226.884	0	2.318	0.521							0.208	0.039	0.208	0.039	3.64226e-05
	BMS	3	-109.361	225.166	0	2.326	0.629							0.304	0.083	0.112	0.038	8.59721e-05
	OU1	4	-106.724	222.203	6.053	2.03	0.633			0.033	0.016	0.033	0.016	0.29	0.078	0.29	0.078	0.000378237
	OUM	5	-102.798	216.75	3.801	2.201	0.761	7.572	0.761	0.069	0.028	0.069	0.028	0.371	0.119	0.371	0.119	0.00578073
	OUMA	6	NA's	NA's	NA's	NA's	NA's	NA's	NA's	NA's	NA's	NA's	NA's	NA's	NA's	NA's	NA's
	OUMV	6	-96.687	207.022	2.907	2.617	1.201	7.39	0.229	0.1	0.044	0.1	0.044	0.856	0.37	0.178	0.088	0.748871
	OUMVA	7	-96.509	209.258	3.17	2.477	1.159	7.498	0.237	0.102	0.07	0.101	0.067	0.79	0.359	0.222	0.269	0.244847
14	BM1	2	-111.333	226.884	0	2.318	0.521							0.208	0.039	0.208	0.039	1.06955e-06
	BMS	3	-107.509	221.463	0	2.328	0.653							0.328	0.084	0.092	0.028	1.60803e-05
	OU1	4	-106.724	222.203	6.053	2.03	0.633			0.033	0.016	0.033	0.016	0.29	0.078	0.29	0.078	1.11069e-05
	OUM	5	-104.395	219.944	4.133	2.093	0.807	7.503	0.737	0.075	0.041	0.075	0.041	0.415	0.171	0.415	0.171	3.4375e-05
	OUMA	6	NA's	NA's	NA's	NA's	NA's	NA's	NA's	NA's	NA's	NA's	NA's	NA's	NA's	NA's	NA's
	OUMV	6	-93.113	199.873	2.784	2.52	1.875	7.695	0.17	0.166	0.033	0.166	0.033	1.782	0.659	0.173	0.057	0.784625
	OUMVA	7	-93.109	202.459	2.653	2.608	1.881	7.687	0.172	0.163	0.035	0.163	0.034	1.81	0.755	0.153	0.136	0.215312
15	BM1	2	-111.333	226.884	0	2.318	0.521							0.208	0.039	0.208	0.039	7.66426e-05
	BMS	3	-107.914	222.272	0	2.406	0.679							0.361	0.1	0.104	0.03	0.000769142
	OU1	4	-106.724	222.203	6.053	2.03	0.633			0.033	0.016	0.033	0.016	0.29	0.078	0.29	0.078	0.00079591
	OUM	5	-104.781	220.716	3.087	2.308	0.69	7.742	1.16	0.051	0.028	0.051	0.028	0.332	0.117	0.332	0.117	0.00167414
	OUMA	6	NA's	NA's	NA's	NA's	NA's	NA's	NA's	NA's	NA's	NA's	NA's	NA's	NA's	NA's	NA's
	OUMV	6	-97.145	207.938	2.582	2.436	1.947	6.993	0.294	0.174	0.081	0.174	0.081	1.959	1.12	0.256	0.129	0.996684
	OUMVA	7	NA's	NA's	NA's	NA's	NA's	NA's	NA's	NA's	NA's	NA's	NA's	NA's	NA's	NA's	NA's
16	BM1	2	-111.333	226.884	0	2.318	0.521							0.208	0.039	0.208	0.039	2.91455e-05
	BMS	3	-109.541	225.527	0	2.321	0.643							0.318	0.096	0.139	0.037	5.74355e-05
	OU1	4	-106.724	222.203	6.053	2.03	0.633			0.033	0.016	0.033	0.016	0.29	0.078	0.29	0.078	0.000302667
	OUM	5	-102.121	215.396	2.63	2.498	0.759	7.401	0.781	0.07	0.033	0.07	0.033	0.368	0.131	0.368	0.131	0.0091046
	OUMA	6	-98.576	210.799	2.788	2.467	0.855	7.712	0.587	0.084	0.039	0.079	0.038	0.448	0.175	0.448	0.175	0.0906567
	OUMV	6	-96.281	206.209	1.355	3.085	1.308	7.296	0.437	0.103	0.03	0.103	0.03	1.011	0.433	0.201	0.066	0.899849
	OUMVA	7	NA's	NA's	NA's	NA's	NA's	NA's	NA's	NA's	NA's	NA's	NA's	NA's	NA's	NA's	NA's
17	BM1	2	-111.333	226.884	0	2.318	0.521							0.208	0.039	0.208	0.039	8.16161e-06
	BMS	3	-108.409	223.262	0	2.334	0.677							0.352	0.102	0.1	0.033	4.99137e-05
	OU1	4	-106.724	222.203	6.053	2.03	0.633			0.033	0.016	0.033	0.016	0.29	0.078	0.29	0.078	8.47558e-05
	OUM	5	-101.713	214.58	3.646	2.244	0.745	6.977	0.788	0.069	0.029	0.069	0.029	0.36	0.117	0.36	0.117	0.00383387
	OUMA	6	-97.093	207.833	3.941	2.131	0.805	7.266	0.549	0.085	0.035	0.078	0.035	0.387	0.144	0.387	0.144	0.111855
	OUMV	6	-95.026	203.698	2.888	2.558	1.04	7.033	0.456	0.075	0.035	0.075	0.035	0.691	0.297	0.15	0.07	0.884168
	OUMVA	7	NA's	NA's	NA's	NA's	NA's	NA's	NA's	NA's	NA's	NA's	NA's	NA's	NA's	NA's	NA's
18	BM1	2	-111.333	226.884	0	2.318	0.521							0.208	0.039	0.208	0.039	1.22379e-05
	BMS	3	-108.305	223.054	0	2.329	0.636							0.312	0.081	0.107	0.033	8.30602e-05
	OU1	4	-106.724	222.203	6.053	2.03	0.633			0.033	0.016	0.033	0.016	0.29	0.078	0.29	0.078	0.000127087
	OUM	5	-101.398	213.95	3.05	2.278	0.727	7.96	0.904	0.067	0.038	0.067	0.038	0.348	0.14	0.348	0.14	0.00787531
	OUMA	6	-99.672	212.992	3.162	2.241	0.775	8.066	0.748	0.079	NaN	0.076	NaN	0.374	NaN	0.374	NaN	0.0127153
	OUMV	6	-96.4	206.448	2.954	2.104	1.688	7.303	0.307	0.175	0.063	0.175	0.063	1.414	0.748	0.31	0.114	0.335284
	OUMVA	7	-94.451	205.143	0.322	2.775	1.368	7.264	0.442	0.067	0.027	0.075	0.028	1.265	0.701	0.054	0.028	0.643903
19	BM1	2	-111.333	226.884	0	2.318	0.521							0.208	0.039	0.208	0.039	0.00209673
	BMS	3	-108.744	223.932	0	2.324	0.735							0.415	0.147	0.111	0.035	0.00917537
	OU1	4	-106.724	222.203	6.053	2.03	0.633			0.033	0.016	0.033	0.016	0.29	0.078	0.29	0.078	0.0217738
	OUM	5	-103.879	218.913	3.33	2.351	0.696	7.355	0.954	0.051	0.026	0.051	0.026	0.323	0.109	0.323	0.109	0.11285
	OUMA	6	NA's	NA's	NA's	NA's	NA's	NA's	NA's	NA's	NA's	NA's	NA's	NA's	NA's	NA's	NA's
	OUMV	6	-100.933	215.513	3.148	2.37	2.189	6.708	0.323	0.182	0.066	0.182	0.066	2.294	1.214	0.372	0.152	0.617604
	OUMVA	7	-100.596	217.433	3.892	2.189	0.867	7.253	0.563	0.075	0.434	0.067	0.423	0.458	2.092	0.476	2.071	0.236501
20	BM1	2	-111.333	226.884	0	2.318	0.521							0.208	0.039	0.208	0.039	3.68568e-08
	BMS	3	-106.584	219.613	0	2.341	0.679							0.355	0.097	0.089	0.027	1.39755e-06
	OU1	4	-106.724	222.203	6.053	2.03	0.633			0.033	0.016	0.033	0.016	0.29	0.078	0.29	0.078	3.82746e-07
	OUM	5	-104.287	219.728	4.241	2.172	0.68	7.251	1.05	0.048	0.024	0.048	0.024	0.316	0.102	0.316	0.102	1.31963e-06
	OUMA	6	-96.634	206.915	4.061	2.093	0.779	7.735	0.441	0.076	0.028	0.068	0.027	0.371	0.112	0.371	0.112	0.000799233
	OUMV	6	-90.023	193.693	2.02	2.834	1.701	7.251	0.085	0.131	0.032	0.131	0.032	1.612	0.613	0.111	0.037	0.594018
	OUMVA	7	-89.109	194.458	0.634	3.228	1.992	7.091	0.079	0.113	0.077	0.119	0.071	2.35	1.055	0.047	0.07	0.405179
21	BM1	2	-111.333	226.884	0	2.318	0.521							0.208	0.039	0.208	0.039	0.000276505
	BMS	3	-106.885	220.215	0	2.333	0.668							0.343	0.088	0.085	0.027	0.00776107
	OU1	4	-106.724	222.203	6.053	2.03	0.633			0.033	0.016	0.033	0.016	0.29	0.078	0.29	0.078	0.00287141
	OUM	5	-105.548	222.25	4.769	2.154	0.649	7.171	1.176	0.037	0.02	0.037	0.02	0.29	0.088	0.29	0.088	0.00280507
	OUMA	6	-101.783	217.212	5.048	2.059	0.704	7.252	0.869	0.046	0.019	0.04	0.018	0.319	0.091	0.319	0.091	0.0348248
	OUMV	6	-98.812	211.271	2.823	2.517	1.113	6.884	0.164	0.064	0.025	0.064	0.025	0.783	0.322	0.113	0.043	0.679285
	OUMVA	7	-98.43	213.1	2.126	2.71	1.263	6.714	0.261	0.063	0.021	0.067	0.021	1.039	0.533	0.068	0.043	0.272176
22	BM1	2	-111.333	226.884	0	2.318	0.521							0.208	0.039	0.208	0.039	3.22006e-07
	BMS	3	-109.764	225.973	0	2.324	0.632							0.306	0.093	0.133	0.041	5.07904e-07
	OU1	4	-106.724	222.203	6.053	2.03	0.633			0.033	0.016	0.033	0.016	0.29	0.078	0.29	0.078	3.34394e-06
	OUM	5	-103.49	218.134	4.443	2.154	0.677	7.118	0.9	0.047	0.025	0.047	0.025	0.305	0.102	0.305	0.102	2.55861e-05
	OUMA	6	-95.006	203.659	4.48	1.967	0.835	7.363	0.12	0.083	0.024	0.073	0.024	0.408	0.11	0.408	0.11	0.0355712
	OUMV	6	-91.985	197.617	3.269	2.426	1.8	6.942	NaN	0.133	0.028	0.133	0.028	1.722	0.669	0.114	0.039	0.729514
	OUMVA	7	-91.822	199.884	3.491	2.283	1.592	7.044	NaN	0.13	0.029	0.128	0.03	1.343	0.769	0.157	0.106	0.234885
23	BM1	2	-111.333	226.884	0	2.318	0.521							0.208	0.039	0.208	0.039	8.48444e-05
	BMS	3	-109.19	224.824	0	2.323	0.69							0.366	0.127	0.109	0.041	0.000237648
	OU1	4	-106.724	222.203	6.053	2.03	0.633			0.033	0.016	0.033	0.016	0.29	0.078	0.29	0.078	0.000881083
	OUM	5	-105.209	221.571	4.262	2.103	0.791	6.993	0.718	0.068	0.037	0.068	0.037	0.402	0.158	0.402	0.158	0.00120871
	OUMA	6	-97.272	208.191	3.736	1.943	1.234	7.648	0.236	0.143	0.032	0.135	0.032	0.795	0.216	0.795	0.216	0.972061
	OUMV	6	-100.912	215.471	2.91	2.616	1.911	6.974	0.311	0.164	0.056	0.164	0.056	1.86	0.864	0.309	0.124	0.0255262
	OUMVA	7	NA's	NA's	NA's	NA's	NA's	NA's	NA's	NA's	NA's	NA's	NA's	NA's	NA's	NA's	NA's
24	BM1	2	-111.333	226.884	0	2.318	0.521							0.208	0.039	0.208	0.039	4.78579e-06
	BMS	3	-107.196	220.837	0	2.409	0.668							0.353	0.096	0.101	0.028	9.84298e-05
	OU1	4	-106.724	222.203	6.053	2.03	0.633			0.033	0.016	0.033	0.016	0.29	0.078	0.29	0.078	4.9699e-05
	OUM	5	-98.999	209.151	3.137	2.311	0.652	7.966	0.879	0.059	0.021	0.059	0.021	0.296	0.084	0.296	0.084	0.0339268
	OUMA	6	NA's	NA's	NA's	NA's	NA's	NA's	NA's	NA's	NA's	NA's	NA's	NA's	NA's	NA's	NA's
	OUMV	6	-94.675	202.997	2.976	2.442	0.797	7.846	0.743	0.053	0.016	0.053	0.016	0.457	0.14	0.142	0.047	0.736166
	OUMVA	7	-94.543	205.326	2.639	2.52	0.843	7.74	0.754	0.049	0.016	0.051	0.015	0.522	0.212	0.111	0.065	0.229754
25	BM1	2	-111.333	226.884	0	2.318	0.521							0.208	0.039	0.208	0.039	0.000107748
	BMS	3	-108.107	222.658	0	2.436	0.665							0.355	0.102	0.11	0.032	0.000891324
	OU1	4	-106.724	222.203	6.053	2.03	0.633			0.033	0.016	0.033	0.016	0.29	0.078	0.29	0.078	0.00111893
	OUM	5	-102.097	215.347	3.636	2.199	0.703	7.889	0.79	0.06	0.027	0.06	0.027	0.333	0.108	0.333	0.108	0.0344833
	OUMA	6	NA's	NA's	NA's	NA's	NA's	NA's	NA's	NA's	NA's	NA's	NA's	NA's	NA's	NA's	NA's
	OUMV	6	-97.882	209.412	2.922	2.609	1.28	7.228	0.404	0.111	0.062	0.111	0.062	0.964	0.584	0.245	0.114	0.670681
	OUMVA	7	-97.415	211.07	3.394	2.299	1.172	7.438	0.389	0.111	0.067	0.108	0.065	0.805	0.455	0.348	0.288	0.292718
